# Supplementary material for: Intestinal carriage of antibiotic resistant Acinetobacter baumannii among newborns hospitalized in Moroccan neonatal intensive care unit
Source: PLoS One. 2019 Jan 10;14(1):e0209425. doi: 10.1371/journal.pone.0209425 (PMC6328159; doi:10.1371/journal.pone.0209425)
Supplement: S1 Dataset — (XLSX) [file pone.0209425.s001.xlsx]

## Sheet: admission
Gender	Age	weight (g)	prematurity	respiratory distress	Icterus	surgical pathology	neonatal suffering	neonatal infections	neurological distress	Congenital malformations	others	Admission route	birth route	AB at admission	MDRAB at admission
0	31	1800	1	0	0	0	0	0	0	0	0	Maternity of UH Fez	0	1	1
0	0	3200	0	0	0	0	0	1	0	0	0	Maternity of UH Fez	1	1	1
0	21	3200	0	1	0	0	0	0	0	0	0	home	0	0	0
1	12	3500	0	1	0	0	0	0	0	0	0	home	0	0	0
1	0	2830	0	0	0	0	1	0	0	0	0	Maternity of UH Fez	0	0	0
0	18	2100	0	0	0	1	0	0	0	0	0	other hospitals	0	0	0
0	2	3200	0	0	0	0	0	1	0	0	0	home	1	0	0
0	1	5000	0	1	0	0	0	0	0	0	1	Maternity of UH Fez	0	0	0
1	1	2100	1	1	0	0	0	0	0	0	0	Maternity of UH Fez	1	0	0
0	37	2500	0	1	0	0	0	0	0	0	1	other hospitals	1	1	1
1	20	3500	0	1	0	0	0	0	0	0	0	other hospitals	1	0	0
0	45	2300	1	0	0	0	0	0	0	1	0	home	1	0	0
0	0	1500	1	1	0	0	0	0	0	0	0	Maternity of UH Fez	0	0	0
0	0	1700	1	0	0	0	0	0	0	0	0	Maternity of UH Fez	0	0	0
1	0	2500	0	1	0	0	0	0	0	0	0	other hospitals	0	0	0
1	3	3500	0	0	1	0	0	1	0	0	0	Maternity of UH Fez	1	0	0
0	45	5400	0	1	0	0	0	0	0	0	0	Maternity of UH Fez	1	0	0
1	17	1480	1	1	0	0	0	0	0	0	0	home	1	1	1
1	0	1350	1	1	0	0	0	0	0	0	0	Maternity of UH Fez	0	0	0
1	0	1500	1	1	0	0	0	0	0	0	0	Maternity of UH Fez	0	1	1
0	1	3100	0	1	0	0	0	0	0	0	0	Maternity of UH Fez	0	0	0
1	22	2300	0	1	0	0	0	0	0	0	0	other hospitals	0	0	0
1	4	3150	0	0	1	0	0	1	0	0	0	home	0	0	0
1	10	3500	0	1	0	0	0	0	0	0	0	other hospitals	0	1	1
1	0	1600	1	1	0	0	0	0	0	0	0	other hospitals	0	0	0
1	0	2150	1	0	0	0	0	0	0	0	0	other hospitals	0	0	0
0	1	3400	0	1	0	0	0	0	0	0	0	other hospitals	0	0	0
0	0	1100	1	1	0	0	0	0	0	0	0	Maternity of UH Fez	0	0	0
0	0	2200	1	1	0	0	0	0	0	0	0	Maternity of UH Fez	0	0	0
1	0	1250	1	1	0	0	0	0	0	0	0	Maternity of UH Fez	0	0	0
1	0	1300	1	1	0	0	0	0	0	0	0	Maternity of UH Fez	1	0	0
0	1	2050	1	1	0	0	0	0	0	0	0	Maternity of UH Fez	0	0	0
0	1	2000	1	1	0	0	0	0	0	0	0	Maternity of UH Fez	0	0	0
0	1	2300	0	1	0	0	0	0	0	0	0	Maternity of UH Fez	0	0	0
0	0	3000	0	0	1	0	0	0	0	0	0	home	0	0	0
0	0	2100	1	1	0	0	0	0	0	0	0	home	1	0	0
1	0	3250	0	1	0	0	0	0	0	0	0	Maternity of UH Fez	1	0	0
0	1	1700	1	1	0	0	0	0	0	0	0	Maternity of UH Fez	0	0	0
0	0	3100	0	1	0	0	0	0	0	0	0	home	0	0	0
1	6	2700	0	1	0	0	0	0	1	0	0	other hospitals	0	0	0
1	0	1300	1	1	0	0	0	0	0	0	0	Maternity of UH Fez	0	0	0
0	0	1700	1	1	0	0	0	0	0	0	0	Maternity of UH Fez	0	0	0
0	0	1100	1	1	0	0	0	0	0	0	0	Maternity of UH Fez	1	0	0
0	0	1700	1	1	0	0	0	0	0	0	0	Maternity of UH Fez	0	0	0
1	26	3800	0	1	0	0	0	0	0	0	0	home	0	0	0
0	0	1300	1	1	0	0	0	0	0	0	0	Maternity of UH Fez	0	0	0
0	0	3380	0	1	0	0	0	0	0	0	0	Maternity of UH Fez	0	0	0
0	0	1860	1	1	0	0	0	0	0	0	0	Maternity of UH Fez	1	0	0
0	1	1330	1	1	0	0	0	0	0	0	0	Maternity of UH Fez	0	0	0
1	40	3800	0	1	0	0	0	0	0	0	0	other hospitals	0	0	0
1	147	3800	1	1	0	0	0	0	0	0	0	home	0	0	0
0	1	1800	1	1	0	0	0	0	0	0	0	Maternity of UH Fez	1	0	0
0	12	4600	0	0	0	0	0	1	0	0	0	home	1	0	0
0	0	1430	1	1	0	0	0	0	0	0	0	Maternity of UH Fez	1	0	0
1	18	3950	0	1	0	0	0	0	0	0	0	home	0	0	0
0	0	1200	1	1	0	0	0	0	0	0	0	Maternity of UH Fez	0	0	0
0	0	1700	1	1	0	0	0	0	0	0	0	Maternity of UH Fez	0	0	0
0	55	5700	0	0	0	0	0	1	0	0	0	home	0	0	0
0	0	1400	1	1	0	0	0	0	0	0	0	Maternity of UH Fez	1	0	0
0	28	4200	0	1	0	0	0	0	0	0	0	home	0	0	0
0	4	3400	0	0	1	0	0	0	0	0	0	home	0	0	0
1	20	3000	0	1	0	0	0	0	0	0	0	home	0	0	0
0	4	3100	0	1	0	0	0	0	0	0	0	other hospitals	0	0	0
1	0	1300	1	1	0	0	0	0	0	0	0	Maternity of UH Fez	1	0	0
1	0	1130	1	1	0	0	0	0	0	0	0	Maternity of UH Fez	1	0	0
0	0	1400	1	1	0	0	0	0	0	0	0	Maternity of UH Fez	1	0	0
0	4	3500	0	0	1	0	0	0	0	0	0	home	0	0	0
0	1	2500	0	0	0	1	0	0	0	0	0	Maternity of UH Fez	1	0	0
0	14	1700	1	0	0	0	0	0	1	0	1	home	0	0	0
0	7	2950	0	0	0	1	0	0	0	0	0	other hospitals	1	0	0
0	1	1800	1	1	0	0	0	0	0	0	0	Maternity of UH Fez	0	0	0
1	0	1200	1	1	0	0	0	0	0	0	0	Maternity of UH Fez	0	0	0
1	8	2500	0	0	0	0	0	0	0	0	1	home	1	0	0
0	4	2600	0	0	0	1	0	0	0	0	0	other hospitals	0	0	0
1	0	3400	0	1	0	0	0	0	0	0	0	Maternity of UH Fez	0	0	0
0	3	3500	0	1	0	0	0	0	1	0	0	home	0	0	0
0	19	3500	0	1	0	0	0	0	0	0	0	other hospitals	0	0	0
0	0	1800	1	0	0	0	0	0	1	0	0	Maternity of UH Fez	1	0	0
1	0	3100	0	1	0	0	0	1	0	0	0	Maternity of UH Fez	1	0	0
0	0	1450	1	1	0	0	0	0	0	0	0	Maternity of UH Fez	0	0	0
0	0	1350	1	1	0	0	0	0	0	0	0	Maternity of UH Fez	0	0	0
0	4	2700	0	1	0	0	0	0	0	0	0	other hospitals	0	0	0
1	0	2600	1	1	0	0	0	0	0	0	0	Maternity of UH Fez	1	0	0
1	25	3400	0	1	0	0	0	0	0	0	0	other hospitals	0	0	0
0	8	2700	0	0	1	0	0	1	0	0	0	home	0	0	0
1	2	3950	0	0	0	0	0	1	0	0	0	home	0	0	0
1	0	3600	0	0	0	0	1	0	0	0	0	Maternity of UH Fez	0	0	0
0	4	2100	1	0	1	0	0	0	0	0	0	other hospitals	0	0	0
0	1	3600	0	1	0	0	0	0	0	0	0	other hospitals	0	0	0
0	9	3450	0	1	0	0	0	0	0	0	1	other hospitals	0	0	0
1	0	2300	1	1	0	0	0	0	0	0	0	other hospitals	1	0	0
1	68	2900	0	1	0	0	0	0	0	0	0	other hospitals	1	0	0
1	3	1700	1	1	0	0	0	0	0	0	0	home	0	0	0
1	0	1350	1	1	0	0	0	0	0	0	0	home	0	0	0
0	0	3150	0	0	0	0	1	0	0	0	0	home	0	0	0
1	0	1300	1	1	0	0	0	0	0	0	0	Maternity of UH Fez	1	0	0
0	69	2500	1	0	0	1	0	0	0	0	0	other hospitals	1	0	0
1	0	1600	1	1	0	0	0	0	0	0	0	other hospitals	0	1	0
0	0	1900	1	0	0	0	0	0	0	0	0	Maternity of UH Fez	0	0	0
0	0	2800	0	1	0	0	0	0	0	0	0	Maternity of UH Fez	0	0	0
1	40	3500	0	1	0	0	0	0	0	0	0	home	0	0	0
1	0	3000	0	0	0	1	0	0	0	0	0	other hospitals	0	0	0
1	2	2600	0	0	0	0	0	0	0	0	1	home	0	0	0
1	41	3200	0	0	0	0	0	0	0	0	1	home	0	0	0
1	13	1850	1	1	0	0	0	0	0	0	0	home	1	0	0
0	51	2000	1	0	0	0	0	0	0	0	1	home	0	0	0
1	1	1300	1	0	0	0	0	0	0	0	1	Maternity of UH Fez	0	0	0
0	1	2800	0	0	1	0	0	0	0	0	0	Maternity of UH Fez	1	0	0
0	3	3450	0	0	0	0	0	0	0	0	1	Maternity of UH Fez	1	0	0
1	48	2850	0	1	0	0	0	0	1	0	0	home	0	0	0
1	7	2400	1	0	0	0	0	0	1	0	0	home	0	0	0
0	0	1800	1	1	0	0	0	0	0	0	0	Maternity of UH Fez	0	1	0
0	1	1280	1	0	0	0	0	0	0	0	0	Maternity of UH Fez	0	0	0
0	1	1900	1	0	0	0	0	0	0	0	0	other hospitals	0	0	0
1	2	3200	0	0	1	0	0	0	0	0	0	other hospitals	0	0	0
0	0	3100	0	1	0	0	0	0	0	0	0	Maternity of UH Fez	0	0	0
1	0	5130	0	1	0	0	0	0	0	0	0	Maternity of UH Fez	1	0	0
0	0	2820	1	1	0	0	0	0	0	0	0	home	1	0	0
0	110	3950	0	1	0	0	0	0	0	0	0	home	1	0	0
1	0	2700	1	1	0	0	0	0	0	0	0	Maternity of UH Fez	0	0	0
1	0	1350	1	1	0	0	0	0	0	0	0	Maternity of UH Fez	1	0	0
1	2	2000	0	0	0	0	0	0	0	0	1	other hospitals	0	0	0
1	0	1500	1	1	0	0	0	0	0	0	0	Maternity of UH Fez	1	0	0
0	0	3060	0	1	0	0	0	0	0	0	0	Maternity of UH Fez	1	0	0
0	9	2900	0	0	0	0	0	0	1	0	0	home	0	0	0
0	2	2300	0	1	0	0	0	0	0	0	0	other hospitals	1	0	0
0	0	1600	1	1	0	0	0	0	0	0	0	Maternity of UH Fez	1	1	1
1	0	4120	0	0	0	0	0	0	1	0	0	home	0	0	0
0	34	3800	0	1	0	0	0	0	0	0	0	other hospitals	0	0	0
1	0	1700	1	1	0	0	0	0	0	0	0	Maternity of UH Fez	1	0	0
0	0	1800	1	1	0	0	0	0	0	0	0	Maternity of UH Fez	0	0	0
0	0	1200	1	1	0	0	0	0	0	0	0	other hospitals	0	0	0
1	1	1500	1	1	0	0	0	0	0	0	0	Maternity of UH Fez	0	0	0
1	14	2600	1	0	1	0	0	0	1	0	0	other hospitals	0	0	0
0	2	3200	0	0	0	0	0	0	1	0	0	other hospitals	0	0	0
0	14	1870	1	0	1	0	0	0	1	0	0	other hospitals	0	0	0
0	1	1500	0	1	0	0	0	0	0	0	0	Maternity of UH Fez	0	0	0
0	0	2200	1	1	0	0	0	0	0	0	0	Maternity of UH Fez	1	0	0
0	0	2700	1	1	0	0	0	0	0	0	0	Maternity of UH Fez	1	0	0
1	0	2600	0	1	0	0	1	0	0	0	0	Maternity of UH Fez	1	0	0
1	0	2900	1	1	0	0	0	0	0	0	0	Maternity of UH Fez	1	1	1
0	0	3200	0	1	0	0	0	0	0	0	0	other hospitals	0	0	0
1	32	1060	1	0	0	0	0	0	0	0	1	home	0	0	0
0	0	2300	1	1	0	0	0	0	0	0	0	Maternity of UH Fez	0	0	0
0	0	1410	1	1	0	0	0	0	0	0	0	Maternity of UH Fez	1	0	0
0	1	2550	0	1	0	0	0	0	0	0	0	Maternity of UH Fez	0	0	0
1	0	1100	1	1	0	0	0	0	0	0	0	Maternity of UH Fez	0	0	0
1	0	3200	0	1	0	0	0	0	0	0	0	Maternity of UH Fez	0	0	0
0	0	2600	1	1	0	0	0	0	0	0	0	other hospitals	1	0	0
1	0	1650	1	1	0	0	0	0	0	0	0	Maternity of UH Fez	0	0	0
1	0	1650	1	1	0	0	0	0	0	0	0	Maternity of UH Fez	0	0	0
0	76	3250	1	1	0	0	0	0	0	0	0	home	0	0	0
0	0	2400	1	1	0	0	0	0	0	0	0	Maternity of UH Fez	0	0	0
0	0	1600	1	1	0	0	0	0	0	0	0	Maternity of UH Fez	0	0	0
0	1	2250	1	1	0	0	0	0	0	0	0	other hospitals	0	0	0
0	0	2100	1	1	0	0	0	0	0	0	0	Maternity of UH Fez	1	0	0
1	0	2400	1	1	0	0	0	0	0	0	0	Maternity of UH Fez	1	0	0
0	3	2650	0	0	0	1	0	0	0	0	0	other hospitals	0	0	0
0	11	1450	1	0	0	0	0	1	0	0	0	home	1	1	1
0	3	3410	0	0	0	0	0	1	0	0	0	other hospitals	0	0	0
1	23	3300	0	0	0	0	0	0	0	0	1	home	1	0	0
0	24	4300	0	1	0	0	0	0	0	0	0	home	0	0	0
1	0	1950	1	1	0	0	0	0	0	0	0	Maternity of UH Fez	0	0	0
0	0	4000	0	1	0	0	0	0	0	0	0	Maternity of UH Fez	0	0	0
0	0	1850	1	1	0	0	0	0	0	0	0	Maternity of UH Fez	0	0	0
0	0	2800	0	0	0	0	1	0	0	0	0	other hospitals	0	0	0
1	0	4300	0	1	0	0	0	0	1	0	0	Maternity of UH Fez	1	0	0
1	10	3700	0	0	0	1	0	0	0	0	0	other hospitals	0	0	0
0	8	3500	0	0	0	0	0	0	1	0	0	home	0	0	0
1	11	4300	0	1	0	0	0	0	0	0	0	home	0	0	0
0	3	2600	0	0	0	0	0	0	0	0	1	home	0	0	0
1	0	3500	0	0	0	0	0	0	0	1	0	other hospitals	0	0	0
0	0	2000	1	1	0	0	0	0	0	0	0	home	1	0	0
0	3	2650	0	0	0	1	0	0	0	0	0	other hospitals	1	0	0
1	9	5000	0	0	0	0	0	0	0	1	0	home	1	0	0
1	0	2700	1	0	0	0	0	0	0	0	0	Maternity of UH Fez	0	0	0
1	3	2850	0	0	0	1	0	0	0	0	0	other hospitals	0	0	0
0	0	2850	1	1	0	0	0	0	0	0	0	Maternity of UH Fez	0	0	0
1	0	1500	1	1	0	0	0	0	0	0	0	Maternity of UH Fez	1	0	0
1	1	4200	0	0	0	0	0	0	1	0	0	other hospitals	1	0	0
0	0	1730	1	0	0	0	0	0	0	0	0	Maternity of UH Fez	0	0	0
0	1	3400	0	1	0	0	0	0	0	0	0	Maternity of UH Fez	0	1	1
0	46	6400	0	0	0	0	0	1	0	0	0	home	0	0	0
1	0	2600	1	1	0	0	0	0	0	0	0	Maternity of UH Fez	0	0	0
1	0	2300	1	1	0	0	0	0	0	0	0	Maternity of UH Fez	0	0	0
1	0	1300	1	1	0	0	0	0	0	0	0	Maternity of UH Fez	1	0	0
1	0	1220	1	1	0	0	0	0	0	0	0	Maternity of UH Fez	1	0	0
0	0	3700	1	1	0	0	0	0	0	0	0	other hospitals	0	0	0
0	6	2600	0	0	0	0	1	0	0	0	0	other hospitals	0	0	0
0	0	1800	1	1	0	0	0	0	0	0	0	Maternity of UH Fez	0	0	0
1	0	1400	1	1	0	0	0	0	0	0	0	Maternity of UH Fez	0	0	0
1	3	2000	0	0	0	1	0	0	0	0	0	other hospitals	0	0	0
0	28	3700	0	0	0	0	0	1	0	0	0	home	0	0	0
1	0	4000	0	1	0	0	0	0	0	0	1	Maternity of UH Fez	0	0	0
0	0	1200	1	1	0	0	0	0	0	0	0	other hospitals	0	0	0
1	0	2500	1	1	0	0	0	0	0	0	0	home	1	0	0
0	21	4000	1	1	0	0	0	0	0	0	0	home	0	0	0
1	41	4300	0	0	0	0	0	0	0	1	0	other hospitals	0	0	0
0	0	1000	1	1	0	0	0	0	0	0	0	Maternity of UH Fez	0	0	0
0	2	3500	0	0	0	0	0	1	0	0	0	Maternity of UH Fez	0	1	1
1	4	2700	0	1	0	0	0	0	0	0	0	other hospitals	0	0	0
1	0	4650	0	1	0	0	0	0	0	0	0	Maternity of UH Fez	0	0	0
1	0	1760	1	1	0	0	0	0	0	0	0	Maternity of UH Fez	0	0	0
0	1	1100	1	1	0	0	0	0	0	0	0	Maternity of UH Fez	1	0	0
1	0	5000	0	1	0	0	1	0	0	0	1	Maternity of UH Fez	0	0	0
1	1	2300	1	1	0	0	0	0	0	0	0	home	1	0	0
1	7	3230	0	0	1	0	0	0	0	0	0	other hospitals	0	0	0
0	0	1980	1	1	0	0	0	0	0	0	0	Maternity of UH Fez	0	0	0
0	3	5500	0	1	0	0	0	0	0	0	0	home	1	0	0
0	0	3000	0	1	0	0	0	0	0	0	0	other hospitals	1	0	0
0	1	3700	0	0	0	0	0	1	0	0	0	home	0	0	0
0	3	2400	0	0	0	1	0	0	0	0	0	other hospitals	0	0	0
0	4	2500	1	0	1	0	0	0	1	0	0	home	0	0	0
1	0	2200	1	1	0	0	0	0	0	0	0	Maternity of UH Fez	0	0	0
0	0	2600	1	1	0	0	0	0	0	0	0	Maternity of UH Fez	0	1	1
1	1	2700	0	0	0	1	0	0	0	0	0	other hospitals	0	0	0
0	2	2900	0	1	0	0	0	0	0	0	0	other hospitals	1	1	0
0	0	1130	1	1	0	0	0	0	0	0	0	Maternity of UH Fez	1	1	1
0	0	2180	1	1	0	0	0	0	0	0	0	Maternity of UH Fez	0	0	0
0	4	3000	0	0	0	0	0	0	0	0	0	other hospitals	0	1	1
0	1	3000	0	0	0	1	0	0	0	0	0	other hospitals	0	0	0
0	0	4000	0	0	0	0	0	0	1	0	0	other hospitals	0	0	0
0	0	2400	1	1	0	0	0	0	0	0	0	Maternity of UH Fez	0	0	0
1	0	2400	0	1	0	0	0	0	0	0	0	other hospitals	0	0	0
1	1	3000	0	1	0	0	0	0	0	0	0	other hospitals	0	0	0
1	1	2200	1	1	0	0	0	0	0	0	0	Maternity of UH Fez	1	0	0
0	2	3800	0	0	0	0	0	0	1	0	0	other hospitals	0	0	0
0	0	2300	1	1	0	0	0	0	0	0	0	Maternity of UH Fez	1	0	0
0	0	3200	0	0	0	0	1	0	0	0	0	Maternity of UH Fez	0	0	0
1	19	3900	0	1	0	0	0	0	0	0	0	home	0	0	0
1	0	1300	1	1	0	0	0	0	0	0	0	Maternity of UH Fez	0	0	0
1	0	1200	1	1	0	0	0	0	0	0	0	Maternity of UH Fez	0	0	0
0	3	2600	0	0	1	0	0	0	0	0	0	Maternity of UH Fez	0	0	0
0	25	2200	1	1	0	0	0	0	0	0	0	Maternity of UH Fez	0	0	0
0	56	3500	0	0	0	1	0	0	0	0	0	other hospitals	0	0	0
0	0	2850	0	1	0	0	0	0	0	0	0	Maternity of UH Fez	0	0	0
0	1	1300	1	1	0	0	0	0	0	0	0	Maternity of UH Fez	0	0	0
0	0	2100	1	1	0	0	0	0	0	0	0	other hospitals	0	0	0
0	0	2300	1	1	0	0	0	0	0	0	0	Maternity of UH Fez	0	0	0
0	0	3300	0	0	0	0	1	0	0	0	0	Maternity of UH Fez	0	0	0
0	10	2400	0	0	1	0	0	0	0	0	0	home	0	0	0
0	0	4300	1	1	0	0	0	0	0	0	0	other hospitals	1	0	0
1	0	2700	1	1	0	0	0	0	0	0	0	Maternity of UH Fez	0	0	0
0	0	2700	1	0	0	0	1	0	0	0	0	Maternity of UH Fez	1	0	0
0	5	2000	0	0	1	0	0	0	0	1	0	other hospitals	0	0	0
1	23	2000	0	0	0	1	0	0	0	0	0	home	1	0	0
1	0	1600	1	0	0	0	1	1	0	0	0	Maternity of UH Fez	1	0	0
0	0	1900	1	1	0	0	0	0	0	0	0	other hospitals	0	0	0
0	0	3650	0	1	0	0	0	0	0	0	0	other hospitals	1	0	0
0	0	1000	1	1	0	0	0	0	0	0	0	Maternity of UH Fez	1	0	0
1	59	3100	0	0	0	0	0	1	0	0	1	home	0	0	0
0	3	3000	0	0	0	1	0	0	0	0	0	other hospitals	0	0	0
1	0	2550	1	1	0	0	0	0	0	0	0	other hospitals	0	0	0
1	4	2650	0	0	0	1	0	0	0	0	0	other hospitals	0	0	0
0	0	1550	1	1	0	0	0	0	0	0	0	Maternity of UH Fez	0	0	0
1	0	1700	1	1	0	0	0	0	0	0	0	Maternity of UH Fez	0	0	0
1	0	1300	1	0	0	0	0	0	1	0	0	Maternity of UH Fez	1	0	0
1	2	3400	0	0	0	0	0	0	1	0	0	other hospitals	0	0	0
1	0	4400	0	1	0	0	0	0	0	0	0	home	1	0	0
1	9	3600	0	0	0	0	0	0	0	0	1	home	0	0	0
0	36	1600	1	0	0	0	0	0	0	0	1	home	0	0	0
1	0	2000	1	0	0	0	0	0	0	0	1	Maternity of UH Fez	0	0	0
0	0	1400	1	1	0	0	0	0	0	0	0	home	0	0	0
1	123	1600	1	1	0	0	0	0	0	0	0	Maternity of UH Fez	1	0	0
0	2	3200	0	0	1	0	0	0	0	0	0	home	0	0	0
0	1	2500	0	0	0	1	0	0	0	0	0	other hospitals	1	0	0
1	4	3600	0	0	0	0	0	1	0	0	0	home	0	0	0
1	0	3100	0	1	0	0	1	0	0	0	0	home	0	0	0
0	0	2300	1	1	0	0	0	0	0	0	0	home	0	0	0
0	3	3200	0	0	1	0	0	0	0	0	0	home	0	0	0
0	1	2000	1	1	1	1	1	1	1	1	1	Maternity of UH Fez	1	1	0
0	0	3800	0	1	0	0	0	0	0	0	0	Maternity of UH Fez	1	1	1
0	0	2700	0	1	0	0	0	1	0	0	0	Maternity of UH Fez	1	0	0
0	1	1800	1	1	0	0	0	0	0	0	0	Maternity of UH Fez	1	1	1
0	0	1700	1	1	0	0	0	0	0	0	0	Maternity of UH Fez	0	0	0
1	0	1300	1	0	0	0	0	0	1	0	0	Maternity of UH Fez	0	0	0
0	0	1400	1	0	0	0	0	0	1	0	0	Maternity of UH Fez	0	0	0
0	1	2900	0	1	0	0	0	1	0	0	0	other hospitals	1	0	0
0	0	3200	0	0	0	0	1	0	0	0	0	Maternity of UH Fez	0	0	0
1	3	1600	1	0	1	0	0	0	0	0	0	home	0	0	0
1	0	1800	1	0	0	0	0	0	0	0	0	Maternity of UH Fez	1	1	0
1	0	2000	1	0	0	0	0	0	0	0	0	Maternity of UH Fez	1	0	0
1	11	2400	1	1	1	0	0	0	0	0	0	other hospitals	0	0	0
0	0	1530	1	1	0	0	0	0	0	0	0	Maternity of UH Fez	0	0	0
1	15	2500	0	0	0	0	0	1	1	0	0	other hospitals	0	0	0
0	3	3000	0	0	0	1	0	0	0	0	0	other hospitals	0	0	0
1	0	5850	0	1	0	0	0	0	0	0	1	Maternity of UH Fez	1	0	0
1	12	3000	0	1	0	0	0	0	0	0	0	home	0	1	1
0	3	3500	0	0	1	0	0	0	0	0	0	home	0	0	0
0	0	1900	1	1	0	0	0	0	0	0	0	Maternity of UH Fez	1	0	0
0	0	4500	1	1	0	0	0	0	0	0	1	Maternity of UH Fez	1	0	0
1	3	2500	1	0	0	0	0	1	0	0	0	other hospitals	0	1	1
0	0	1600	1	0	0	0	1	0	0	0	0	Maternity of UH Fez	0	1	1
0	0	2350	1	1	0	0	0	0	0	0	0	Maternity of UH Fez	0	1	1
0	7	1600	0	0	1	0	0	0	1	0	0	other hospitals	0	1	1
0	3	2900	0	0	0	0	0	0	0	0	1	other hospitals	1	0	0
0	31	3500	0	0	0	1	0	0	0	0	0	home	1	0	0
0	0	3500	0	1	0	0	0	0	0	0	0	Maternity of UH Fez	1	0	0
1	0	1400	1	1	0	0	0	0	0	0	0	other hospitals	1	0	0
0	0	3000	1	1	0	0	0	1	0	0	0	other hospitals	0	0	0
1	3	3000	0	1	0	0	0	0	0	0	0	other hospitals	1	0	0
0	4	1700	1	0	1	0	0	0	1	0	0	home	0	1	1
1	4	2000	1	0	1	0	0	0	0	0	0	home	0	0	0
0	0	1500	1	1	0	0	0	0	0	0	0	Maternity of UH Fez	0	1	1
0	1	2400	0	0	0	0	0	0	1	0	0	Maternity of UH Fez	0	0	0
1	0	1560	1	1	0	0	0	0	0	0	0	other hospitals	0	0	0
1	0	1400	1	1	0	0	0	0	0	0	0	other hospitals	0	0	0
0	0	2100	0	0	1	0	0	0	0	0	1	home	0	1	1
0	4	3300	0	1	0	0	0	1	0	0	0	Maternity of UH Fez	1	0	0
0	47	3550	0	0	0	0	0	0	0	0	1	home	0	0	0
0	0	1600	1	1	0	0	0	0	0	0	0	Maternity of UH Fez	1	0	0
0	0	1400	1	1	0	0	0	0	0	0	0	Maternity of UH Fez	1	0	0
1	0	1200	1	1	0	0	0	0	0	0	0	Maternity of UH Fez	1	0	0
0	1	2000	1	1	0	0	0	0	0	0	0	Maternity of UH Fez	0	0	0
1	0	2100	1	0	0	0	0	0	0	0	0	Maternity of UH Fez	0	0	0
1	0	2800	0	0	0	0	0	1	0	0	0	Maternity of UH Fez	1	0	0
0	0	1700	1	1	0	0	0	0	0	0	0	Maternity of UH Fez	0	0	0
1	0	3300	0	1	0	0	0	0	0	0	1	Maternity of UH Fez	1	1	0
0	8	1600	1	0	0	0	0	0	0	0	1	other hospitals	0	0	0
1	0	1700	1	1	0	0	0	0	0	0	0	Maternity of UH Fez	0	0	0
0	0	1450	1	1	0	0	0	0	0	0	0	Maternity of UH Fez	0	0	0
0	0	1450	1	1	0	0	0	0	0	0	0	Maternity of UH Fez	0	1	1
0	0	1060	1	1	0	0	0	0	0	0	0	Maternity of UH Fez	1	0	0
0	1	3050	0	0	0	0	1	0	0	0	0	Maternity of UH Fez	0	0	0
1	1	2000	1	0	0	0	0	0	0	0	0	Maternity of UH Fez	1	0	0
0	0	1400	1	1	0	0	0	0	0	0	0	Maternity of UH Fez	0	1	1
1	0	2000	1	1	0	0	0	0	0	0	0	Maternity of UH Fez	1	0	0
0	35	4200	0	0	0	0	0	0	1	0	0	home	0	0	0
0	0	2150	1	1	0	0	0	0	0	0	0	Maternity of UH Fez	0	0	0
0	0	1550	1	1	0	0	0	0	0	0	0	Maternity of UH Fez	0	0	0
1	0	1000	1	1	0	0	0	0	0	0	0	Maternity of UH Fez	0	0	0
1	0	3500	0	1	0	0	1	0	0	0	0	Maternity of UH Fez	1	0	0
0	0	4300	0	0	0	0	0	0	0	0	1	Maternity of UH Fez	1	0	0
0	0	1600	1	0	0	0	0	0	0	0	0	Maternity of UH Fez	0	0	0
1	0	3500	0	1	0	0	0	0	0	0	0	Maternity of UH Fez	0	0	0
0	0	3800	0	0	0	0	0	0	0	0	1	Maternity of UH Fez	1	0	0
1	0	2300	1	1	0	0	0	0	0	0	0	Maternity of UH Fez	1	0	0
1	0	2000	1	0	0	0	0	0	0	0	0	Maternity of UH Fez	0	0	0
0	27	3900	0	0	0	0	0	0	0	1	0	Maternity of UH Fez	0	0	0
0	0	1200	1	1	0	0	0	0	0	0	0	Maternity of UH Fez	0	0	0
1	2	3200	0	0	0	0	0	1	0	0	0	Maternity of UH Fez	0	0	0
1	35	3200	0	1	0	0	0	0	0	0	0	home	0	1	1
0	0	3900	0	1	0	0	1	0	0	0	0	home	1	0	0
0	0	2200	1	1	0	0	0	0	0	0	0	Maternity of UH Fez	0	0	0
0	0	1950	1	0	0	0	0	0	0	0	0	Maternity of UH Fez	0	0	0
1	4	3200	0	0	1	0	0	0	0	0	0	other hospitals	0	0	0
0	0	1600	1	0	0	0	0	0	0	0	0	Maternity of UH Fez	1	0	0
0	0	2600	0	0	0	0	1	0	0	0	0	Maternity of UH Fez	0	0	0
0	1	2900	0	1	0	0	0	0	0	1	0	Maternity of UH Fez	0	0	0
1	0	4850	0	0	0	0	0	0	0	0	1	Maternity of UH Fez	1	0	0
1	0	1500	1	1	0	0	0	0	0	0	0	Maternity of UH Fez	0	0	0
0	0	2000	1	1	0	0	0	0	0	0	0	Maternity of UH Fez	0	1	1
1	16	3000	0	0	0	0	0	0	0	0	1	other hospitals	0	0	0
0	2	3400	0	1	0	0	0	0	0	0	0	other hospitals	0	0	0
0	0	2000	1	1	0	0	0	0	0	0	0	Maternity of UH Fez	1	0	0
0	6	2400	0	0	1	0	0	0	0	0	0	other hospitals	0	0	0
1	0	3600	0	0	0	0	1	0	0	0	0	Maternity of UH Fez	0	1	0
0	0	3000	0	0	0	0	1	0	0	0	0	Maternity of UH Fez	1	1	1
0	27	3100	0	0	0	0	0	0	0	0	1	other hospitals	0	0	0
0	1	2750	0	1	0	0	1	0	0	0	0	other hospitals	1	0	0
1	1	5100	0	0	0	0	0	0	0	0	1	Maternity of UH Fez	1	1	0
0	0	2650	1	1	0	0	0	0	0	0	0	Maternity of UH Fez	1	0	0
0	3	4000	0	0	0	1	0	0	0	0	0	other hospitals	0	0	0
0	39	3600	0	0	0	0	0	0	0	0	1	other hospitals	1	0	0
1	23	3700	0	0	0	0	0	0	1	0	0	home	1	0	0
0	1	2850	1	0	1	0	0	0	1	0	0	other hospitals	0	0	0
0	1	2200	0	0	0	1	0	0	0	0	0	other hospitals	0	1	0
0	21	4000	0	0	0	0	0	1	0	0	0	home	0	0	0
1	0	2300	1	0	0	0	0	0	0	0	1	Maternity of UH Fez	1	0	0
1	1	3500	1	0	0	0	0	0	0	0	1	Maternity of UH Fez	0	0	0
1	1	2850	0	0	0	1	0	0	0	0	0	other hospitals	0	0	0
0	0	4500	0	0	0	0	0	0	0	0	1	Maternity of UH Fez	1	0	0
1	0	1900	1	1	0	0	0	0	0	0	0	Maternity of UH Fez	1	0	0
1	0	1000	1	0	0	0	0	0	0	0	0	Maternity of UH Fez	0	0	0
1	0	1600	1	0	0	0	0	0	0	0	0	Maternity of UH Fez	0	0	0
1	1	5500	0	0	0	0	0	0	0	0	1	Maternity of UH Fez	1	0	0
0	3	3550	0	0	1	0	0	0	0	0	0	other hospitals	1	0	0
0	1	2400	1	1	0	0	0	0	0	0	0	Maternity of UH Fez	0	0	0
0	1	2400	1	1	0	0	0	0	0	0	0	Maternity of UH Fez	0	0	0
0	1	3000	0	1	0	0	0	0	0	0	0	Maternity of UH Fez	0	0	0
0	18	2000	1	1	0	0	0	0	0	0	0	home	1	1	1
0	1	3400	0	0	0	0	0	1	0	0	0	Maternity of UH Fez	1	0	0
0	6	3250	0	0	1	0	0	0	0	0	0	home	0	0	0
1	1	3900	0	0	0	0	1	0	0	0	0	Maternity of UH Fez	1	0	0
0	16	2170	1	1	0	0	0	0	0	0	0	other hospitals	0	0	0
0	0	1750	1	0	0	0	0	0	0	0	0	Maternity of UH Fez	0	0	0
1	3	1600	1	0	1	0	0	0	0	0	0	home	0	0	0
0	4	3610	0	0	0	1	0	0	0	0	0	other hospitals	0	0	0
0	36	5450	0	0	0	0	0	1	0	0	0	other hospitals	0	0	0
1	4	2500	0	0	0	0	0	0	0	1	0	home	0	0	0
0	0	1600	1	0	0	0	0	0	0	0	0	Maternity of UH Fez	0	0	0
0	46	3300	0	1	0	0	0	0	0	0	0	other hospitals	0	0	0
0	18	3800	0	0	0	0	1	0	0	0	0	home	0	0	0
0	3	3350	0	1	1	0	0	0	0	0	0	other hospitals	1	0	0
0	1	3400	0	0	1	0	0	0	0	0	0	other hospitals	1	0	0
0	0	3700	1	0	0	0	0	0	0	0	1	Maternity of UH Fez	1	0	0
1	0	3100	0	0	0	0	0	0	0	0	1	other hospitals	1	0	0
0	0	2400	1	0	0	0	1	0	0	0	0	Maternity of UH Fez	0	1	0
0	0	4090	0	1	0	0	0	0	0	0	1	Maternity of UH Fez	1	0	0
1	0	3600	0	1	0	0	1	0	1	0	0	Maternity of UH Fez	0	1	0
1	29	2550	0	1	0	0	0	0	0	0	0	other hospitals	0	0	0
1	0	1250	1	1	0	0	0	0	0	0	0	Maternity of UH Fez	0	0	0
0	0	2800	0	0	0	0	1	0	0	0	0	Maternity of UH Fez	1	0	0
1	5	2050	0	0	0	0	0	0	0	0	1	home	0	0	0
1	2	3650	0	0	0	0	0	0	1	0	0	other hospitals	0	0	0
0	0	3900	0	0	0	0	0	0	0	0	1	other hospitals	0	0	0
0	3	3700	0	0	0	1	0	0	0	0	0	other hospitals	0	0	0
0	0	2000	1	1	0	0	0	0	1	0	0	Maternity of UH Fez	1	0	0
0	0	1250	1	1	0	0	0	0	1	0	0	Maternity of UH Fez	0	0	0
0	31	4400	0	1	0	0	0	0	1	0	0	home	0	0	0
0	0	4000	0	0	0	0	1	0	0	0	0	Maternity of UH Fez	1	0	0
1	0	1200	1	1	0	0	0	0	0	0	0	Maternity of UH Fez	0	0	0
1	0	4200	0	1	0	0	0	0	0	0	1	Maternity of UH Fez	0	0	0
0	0	1950	1	1	0	0	0	0	0	0	0	other hospitals	0	0	0
0	0	5000	0	1	0	0	1	0	0	0	0	Maternity of UH Fez	0	0	0
0	5	3500	0	0	1	0	0	0	1	0	0	home	0	0	0
0	19	2350	0	0	0	0	0	1	0	0	1	home	0	0	0
1	0	3500	0	0	1	0	0	0	0	0	0	Maternity of UH Fez	1	0	0
0	0	4300	0	1	0	0	0	0	0	0	0	Maternity of UH Fez	1	1	0
0	0	1360	1	1	0	0	0	0	0	0	0	other hospitals	0	0	0
0	4	2000	0	0	0	0	0	0	1	0	0	home	0	0	0
1	1	3100	0	0	1	0	0	0	1	0	0	Maternity of UH Fez	0	0	0
1	0	1240	1	0	0	0	0	0	1	0	0	other hospitals	0	0	0
1	19	3000	0	1	0	0	0	0	0	0	0	other hospitals	0	0	0
1	0	3700	0	0	0	0	0	0	1	0	0	Maternity of UH Fez	0	0	0
1	0	1500	1	0	0	0	0	0	1	0	0	Maternity of UH Fez	0	0	0
1	0	1600	1	0	0	0	0	0	1	0	0	Maternity of UH Fez	1	0	0
1	43	2800	0	0	0	0	0	0	0	1	1	home	0	0	0
1	43	2900	0	0	0	0	0	0	0	1	1	home	0	0	0
0	4	2000	0	0	0	0	1	1	0	0	1	home	0	0	0
0	0	1800	1	1	0	0	0	0	0	0	0	other hospitals	0	1	0
0	0	3300	1	1	0	0	0	0	0	0	0	other hospitals	0	0	0
0	10	3500	0	1	0	0	0	0	0	0	0	other hospitals	0	0	0
0	0	4200	0	0	1	0	0	1	0	0	0	home	0	1	0
0	41	3390	0	0	0	0	0	1	1	0	0	other hospitals	0	0	0
0	5	2850	0	0	0	1	0	0	0	0	0	other hospitals	0	0	0
1	0	1140	0	0	0	1	0	0	0	0	0	other hospitals	0	0	0
1	0	3000	0	1	0	0	1	0	0	0	0	other hospitals	1	0	0
0	0	3180	0	0	0	0	0	0	1	0	0	other hospitals	1	0	0
1	1	1240	1	1	0	0	0	0	0	0	0	other hospitals	0	0	0
0	9	2050	0	0	0	1	0	0	0	0	0	other hospitals	1	0	0
0	0	1400	1	1	0	0	0	0	0	0	0	Maternity of UH Fez	0	0	0
1	0	1000	1	1	0	0	0	0	0	0	0	Maternity of UH Fez	0	0	0
0	0	1200	1	1	0	0	0	0	0	0	0	Maternity of UH Fez	0	0	0
1	0	850	1	1	0	0	0	0	0	0	0	Maternity of UH Fez	0	0	0
0	0	1600	1	1	0	0	0	0	0	0	0	Maternity of UH Fez	0	0	0
0	0	1400	1	1	0	0	0	0	0	0	0	Maternity of UH Fez	0	0	0
1	9	4000	0	0	0	0	0	1	1	0	0	other hospitals	1	0	0
0	0	3000	0	0	0	0	1	0	0	0	0	Maternity of UH Fez	0	0	0
1	0	1500	1	1	0	0	0	0	0	0	0	Maternity of UH Fez	1	0	0
0	33	2900	0	0	0	1	0	0	0	0	0	home	0	0	0
1	1	2100	1	0	0	0	1	0	0	0	0	Maternity of UH Fez	0	0	0
1	0	1440	1	1	0	0	0	0	0	0	0	Maternity of UH Fez	1	0	0
1	0	1810	1	1	0	0	0	0	0	0	0	Maternity of UH Fez	1	0	0
1	0	3400	1	0	0	0	1	0	0	0	0	Maternity of UH Fez	1	1	0

## Sheet: discharge
Gender	Age	Lenght of stay	weight (g)	prematurity	respiratory distress	Icterus	surgical pathology	Neonatal suffering	Neonatal infections	neurological distress	Congenital malformations	others	Admission route	Birth route	Venous catheterization	Breastfeeding	triaxone+gentamicine	aximycine+gentamicine	death	AB at admission	MDRAB at admission	MDRAB at discharge	AB discharge
0	21	≥3	3200	0	1	0	0	0	0	0	0	0	home	0	1	Diet	1	0	0	0	0	0	0
1	0	≥3	2830	0	0	0	0	1	0	0	0	0	Maternity of UH Fez	0	1	Diet	1	0	1	0	0	0	0
0	18	≥3	2100	0	0	0	1	0	0	0	0	0	other hospitals	0	1	Breastfed	1	0	0	0	0	0	0
0	2	≥3	3200	0	0	0	0	0	1	0	0	0	home	1	1	Breastfed	1	0	0	0	0	0	0
1	1	≥3	2100	1	1	0	0	0	0	0	0	0	Maternity of UH Fez	1	1	Diet	0	1	0	0	0	0	0
1	20	≥3	3500	0	1	0	0	0	0	0	0	0	other hospitals	1	1	Diet	1	0	0	0	0	0	0
0	45	≥3	2300	1	0	0	0	0	0	0	1	0	home	1	1	Breastfed	1	0	0	0	0	0	0
0	0	≥3	1500	1	1	0	0	0	0	0	0	0	Maternity of UH Fez	0	1	Diet	1	1	1	0	0	0	0
1	0	≥3	2500	0	1	0	0	0	0	0	0	0	other hospitals	0	1	Diet	1	1	0	0	0	1	1
1	0	≥3	1350	1	1	0	0	0	0	0	0	0	Maternity of UH Fez	0	1	Diet	0	1	1	0	0	0	0
0	1	≥3	3100	0	1	0	0	0	0	0	0	0	Maternity of UH Fez	0	1	Breastfed	0	1	0	0	0	0	0
0	1	≥3	3400	0	1	0	0	0	0	0	0	0	other hospitals	0	1	Diet	1	0	0	0	0	0	0
0	0	≥3	1100	1	1	0	0	0	0	0	0	0	Maternity of UH Fez	0	1	Diet	0	1	0	0	0	0	0
1	0	≥3	1250	1	1	0	0	0	0	0	0	0	Maternity of UH Fez	0	1	Diet	0	1	0	0	0	0	0
1	0	≥3	1300	1	1	0	0	0	0	0	0	0	Maternity of UH Fez	1	1	Diet	1	0	0	0	0	1	1
0	1	≥3	2050	1	1	0	0	0	0	0	0	0	Maternity of UH Fez	0	1	Breastfed	0	1	0	0	0	0	0
0	1	≥3	2000	1	1	0	0	0	0	0	0	0	Maternity of UH Fez	0	1	Breastfed	1	0	0	0	0	1	1
0	0	≥3	3000	0	0	1	0	0	0	0	0	0	home	0	1	Diet	0	1	0	0	0	0	0
1	0	≥3	3250	0	1	0	0	0	0	0	0	0	Maternity of UH Fez	1	1	Breastfed	0	1	0	0	0	0	0
0	1	≥3	1700	1	1	0	0	0	0	0	0	0	Maternity of UH Fez	0	1	Breastfed	1	0	0	0	0	0	0
0	0	≥3	3100	0	1	0	0	0	0	0	0	0	home	0	1	Diet	0	1	0	0	0	0	0
1	6	≥3	2700	0	1	0	0	0	0	1	0	0	other hospitals	0	1	Breastfed	1	0	0	0	0	1	1
1	0	≥3	1300	1	1	0	0	0	0	0	0	0	Maternity of UH Fez	0	1	Diet	1	0	0	0	0	1	1
0	0	≥3	1700	1	1	0	0	0	0	0	0	0	Maternity of UH Fez	0	1	Diet	0	1	0	0	0	1	1
0	0	≥3	1100	1	1	0	0	0	0	0	0	0	Maternity of UH Fez	1	1	Diet	0	1	1	0	0	0	0
0	0	≥3	1700	1	1	0	0	0	0	0	0	0	Maternity of UH Fez	0	1	Diet	1	0	0	0	0	1	1
1	26	≥3	3800	0	1	0	0	0	0	0	0	0	home	0	1	Diet	1	0	0	0	0	0	0
0	0	≥3	1300	1	1	0	0	0	0	0	0	0	Maternity of UH Fez	0	1	Diet	0	1	0	0	0	0	0
0	0	≥3	3380	0	1	0	0	0	0	0	0	0	Maternity of UH Fez	0	1	Breastfed	1	0	0	0	0	0	0
0	0	≥3	1860	1	1	0	0	0	0	0	0	0	Maternity of UH Fez	1	1	Breastfed	0	0	0	0	0	0	0
0	1	≥3	1330	1	1	0	0	0	0	0	0	0	Maternity of UH Fez	0	1	Breastfed	1	0	0	0	0	0	0
1	40	≥3	3800	0	1	0	0	0	0	0	0	0	other hospitals	0	1	Breastfed	0	0	0	0	0	0	0
1	147	≥3	3800	1	1	0	0	0	0	0	0	0	home	0	1	Diet	0	0	0	0	0	0	0
0	1	<3	1800	1	1	0	0	0	0	0	0	0	Maternity of UH Fez	1	1	Breastfed	0	1	0	0	0	0	0
0	12	<3	4600	0	0	0	0	0	1	0	0	0	home	1	1	Breastfed	1	0	0	0	0	0	0
0	0	≥3	1430	1	1	0	0	0	0	0	0	0	Maternity of UH Fez	1	1	Breastfed	0	1	0	0	0	0	0
1	18	<3	3950	0	1	0	0	0	0	0	0	0	home	0	1	Breastfed	0	1	0	0	0	0	0
0	0	≥3	1200	1	1	0	0	0	0	0	0	0	Maternity of UH Fez	0	1	Diet	0	1	0	0	0	1	1
0	0	≥3	1700	1	1	0	0	0	0	0	0	0	Maternity of UH Fez	0	1	Diet	0	1	0	0	0	1	1
0	55	≥3	5700	0	0	0	0	0	1	0	0	0	home	0	1	Breastfed	1	0	0	0	0	SSP	0
0	0	≥3	1400	1	1	0	0	0	0	0	0	0	Maternity of UH Fez	1	1	Diet	0	1	1	0	0	0	0
0	28	<3	4200	0	1	0	0	0	0	0	0	0	home	0	1	Breastfed	0	0	0	0	0	0	0
1	20	≥3	3000	0	1	0	0	0	0	0	0	0	home	0	1	Diet	1	0	0	0	0	0	0
0	4	≥3	3100	0	1	0	0	0	0	0	0	0	other hospitals	0	1	Diet	1	0	1	0	0	0	0
1	0	≥3	1300	1	1	0	0	0	0	0	0	0	Maternity of UH Fez	1	1	Diet	0	1	1	0	0	0	0
1	0	≥3	1130	1	1	0	0	0	0	0	0	0	Maternity of UH Fez	1	1	Diet	0	1	1	0	0	0	0
0	0	≥3	1400	1	1	0	0	0	0	0	0	0	Maternity of UH Fez	1	1	Diet	0	1	1	0	0	0	0
0	4	<3	3500	0	0	1	0	0	0	0	0	0	home	0	1	Breastfed	1	0	0	0	0	0	0
0	1	≥3	2500	0	0	0	1	0	0	0	0	0	Maternity of UH Fez	1	1	Diet	1	0	0	0	0	0	0
0	14	≥3	1700	1	0	0	0	0	0	1	0	1	home	0	1	Breastfed	1	0	0	0	0	0	0
0	7	≥3	2950	0	0	0	1	0	0	0	0	0	other hospitals	1	1	Diet	1	0	0	0	0	0	0
0	1	≥3	1800	1	1	0	0	0	0	0	0	0	Maternity of UH Fez	0	1	Breastfed	1	0	0	0	0	0	0
1	0	≥3	1200	1	1	0	0	0	0	0	0	0	Maternity of UH Fez	0	1	Diet	1	0	0	0	0	0	0
1	8	≥3	2500	0	0	0	0	0	0	0	0	1	home	1	1	Breastfed	1	0	0	0	0	0	0
0	4	≥3	2600	0	0	0	1	0	0	0	0	0	other hospitals	0	1	Diet	1	0	1	0	0	0	0
1	0	<3	3400	0	1	0	0	0	0	0	0	0	Maternity of UH Fez	0	1	Breastfed	0	0	0	0	0	0	0
0	3	≥3	3500	0	1	0	0	0	0	1	0	0	home	0	1	Breastfed	1	0	0	0	0	0	0
0	19	≥3	3500	0	1	0	0	0	0	0	0	0	other hospitals	0	1	Diet	0	0	0	0	0	0	0
0	0	≥3	1800	1	0	0	0	0	0	1	0	0	Maternity of UH Fez	1	1	Diet	0	0	1	0	0	1	1
1	0	≥3	3100	0	1	0	0	0	1	0	0	0	Maternity of UH Fez	1	1	Breastfed	1	0	0	0	0	0	0
0	0	≥3	1450	1	1	0	0	0	0	0	0	0	Maternity of UH Fez	0	1	Diet	0	1	0	0	0	0	0
0	0	≥3	1350	1	1	0	0	0	0	0	0	0	Maternity of UH Fez	0	1	Diet	0	1	0	0	0	0	0
0	4	≥3	2700	0	1	0	0	0	0	0	0	0	other hospitals	0	1	Diet	1	0	0	0	0	0	0
1	0	≥3	2600	1	1	0	0	0	0	0	0	0	Maternity of UH Fez	1	1	Diet	0	1	1	0	0	1	1
0	8	≥3	2700	0	0	1	0	0	1	0	0	0	home	0	1	Breastfed	1	0	0	0	0	0	0
1	2	≥3	3950	0	0	0	0	0	1	0	0	0	home	0	1	Breastfed	1	0	0	0	0	0	0
1	0	≥3	3600	0	0	0	0	1	0	0	0	0	Maternity of UH Fez	0	1	Breastfed	1	0	0	0	0	0	0
0	4	≥3	2100	1	0	1	0	0	0	0	0	0	other hospitals	0	1	Breastfed	0	1	0	0	0	0	0
0	1	<3	3600	0	1	0	0	0	0	0	0	0	other hospitals	0	1	Diet	1	0	1	0	0	0	0
0	9	≥3	3450	0	1	0	0	0	0	0	0	1	other hospitals	0	1	Diet	1	0	0	0	0	0	0
1	0	≥3	2300	1	1	0	0	0	0	0	0	0	other hospitals	1	1	Diet	0	1	0	0	0	0	0
1	0	≥3	1350	1	1	0	0	0	0	0	0	0	home	0	1	Breastfed	0	1	0	0	0	0	0
0	69	≥3	2500	1	0	0	1	0	0	0	0	0	other hospitals	1	1	Diet	1	0	0	0	0	1	1
0	0	≥3	1900	1	0	0	0	0	0	0	0	0	Maternity of UH Fez	0	1	Diet	0	1	0	0	0	0	0
0	0	≥3	2800	0	1	0	0	0	0	0	0	0	Maternity of UH Fez	0	1	Breastfed	0	1	0	0	0	0	0
1	2	≥3	2600	0	0	0	0	0	0	0	0	1	home	0	1	Breastfed	1	0	0	0	0	0	0
1	41	≥3	3200	0	0	0	0	0	0	0	0	1	home	0	1	Diet	0	0	0	0	0	0	0
1	13	≥3	1850	1	1	0	0	0	0	0	0	0	home	1	1	Breastfed	0	0	0	0	0	0	0
0	51	≥3	2000	1	0	0	0	0	0	0	0	1	home	0	1	Diet	1	0	0	0	0	0	0
1	1	≥3	1300	1	0	0	0	0	0	0	0	1	Maternity of UH Fez	0	1	Breastfed	1	0	0	0	0	0	0
0	1	<3	2800	0	0	1	0	0	0	0	0	0	Maternity of UH Fez	1	1	Breastfed	1	0	0	0	0	0	0
0	3	<3	3450	0	0	0	0	0	0	0	0	1	Maternity of UH Fez	1	1	Diet	1	0	0	0	0	SSP	0
1	48	≥3	2850	0	1	0	0	0	0	1	0	0	home	0	1	Diet	1	0	0	0	0	0	0
1	7	≥3	2400	1	0	0	0	0	0	1	0	0	home	0	1	Diet	1	0	0	0	0	0	0
0	1	≥3	1280	1	0	0	0	0	0	0	0	0	Maternity of UH Fez	0	1	Breastfed	1	0	0	0	0	SSP	0
0	1	<3	1900	1	0	0	0	0	0	0	0	0	other hospitals	0	1	Breastfed	1	0	0	0	0	0	0
1	2	<3	3200	0	0	1	0	0	0	0	0	0	other hospitals	0	1	Breastfed	1	0	0	0	0	0	0
0	0	≥3	2820	1	1	0	0	0	0	0	0	0	home	1	1	Diet	1	0	0	0	0	0	0
1	0	≥3	2700	1	1	0	0	0	0	0	0	0	Maternity of UH Fez	0	1	Diet	1	0	0	0	0	0	0
1	0	≥3	1500	1	1	0	0	0	0	0	0	0	Maternity of UH Fez	1	1	Diet	1	0	0	0	0	0	0
0	0	≥3	3060	0	1	0	0	0	0	0	0	0	Maternity of UH Fez	1	1	Diet	0	0	0	0	0	0	0
0	9	≥3	2900	0	0	0	0	0	0	1	0	0	home	0	1	Diet	0	0	1	0	0	0	0
0	2	≥3	2300	0	1	0	0	0	0	0	0	0	other hospitals	1	1	Diet	1	0	0	0	0	1	1
0	34	≥3	3800	0	1	0	0	0	0	0	0	0	other hospitals	0	1	Diet	1	0	0	0	0	0	0
1	0	≥3	1700	1	1	0	0	0	0	0	0	0	Maternity of UH Fez	1	1	Diet	1	0	0	0	0	0	0
0	0	≥3	1800	1	1	0	0	0	0	0	0	0	Maternity of UH Fez	0	1	Diet	1	0	0	0	0	1	1
0	0	<3	1200	1	1	0	0	0	0	0	0	0	other hospitals	0	1	Diet	1	0	1	0	0	0	0
1	1	≥3	1500	1	1	0	0	0	0	0	0	0	Maternity of UH Fez	0	1	Diet	1	0	0	0	0	0	0
1	14	≥3	2600	1	0	1	0	0	0	1	0	0	other hospitals	0	1	Breastfed	1	0	0	0	0	1	1
0	2	≥3	3200	0	0	0	0	0	0	1	0	0	other hospitals	0	1	Breastfed	1	0	0	0	0	0	0
0	14	≥3	1870	1	0	1	0	0	0	1	0	0	other hospitals	0	1	Breastfed	0	0	0	0	0	0	0
0	0	≥3	3200	0	1	0	0	0	0	0	0	0	other hospitals	0	1	Diet	0	1	0	0	0	1	1
1	32	≥3	1060	1	0	0	0	0	0	0	0	1	home	0	1	Breastfed	1	0	0	0	0	0	0
0	0	≥3	2300	1	1	0	0	0	0	0	0	0	Maternity of UH Fez	0	1	Breastfed	1	0	0	0	0	1	1
0	0	<3	1410	1	1	0	0	0	0	0	0	0	Maternity of UH Fez	1	1	Diet	0	1	0	0	0	1	1
1	0	≥3	1100	1	1	0	0	0	0	0	0	0	Maternity of UH Fez	0	1	Diet	1	0	1	0	0	0	0
0	0	≥3	2600	1	1	0	0	0	0	0	0	0	other hospitals	1	1	Diet	1	0	0	0	0	0	0
1	0	≥3	1650	1	1	0	0	0	0	0	0	0	Maternity of UH Fez	0	1	Diet	0	1	0	0	0	0	0
1	0	≥3	1650	1	1	0	0	0	0	0	0	0	Maternity of UH Fez	0	1	Diet	0	1	0	0	0	0	0
0	76	≥3	3250	1	1	0	0	0	0	0	0	0	home	0	1	Diet	1	0	0	0	0	0	0
0	0	≥3	2400	1	1	0	0	0	0	0	0	0	Maternity of UH Fez	0	1	Diet	0	1	0	0	0	1	1
0	0	≥3	1600	1	1	0	0	0	0	0	0	0	Maternity of UH Fez	0	1	Diet	0	1	0	0	0	SSP	0
0	1	≥3	2250	1	1	0	0	0	0	0	0	0	other hospitals	0	1	Diet	1	1	0	0	0	0	0
1	0	<3	2400	1	1	0	0	0	0	0	0	0	Maternity of UH Fez	1	1	Diet	1	0	1	0	0	0	0
0	3	≥3	2650	0	0	0	1	0	0	0	0	0	other hospitals	0	0	Diet	1	0	0	0	0	0	0
0	3	≥3	3410	0	0	0	0	0	1	0	0	0	other hospitals	0	1	Diet	1	0	0	0	0	0	0
1	23	≥3	3300	0	0	0	0	0	0	0	0	1	home	1	1	Breastfed	0	0	0	0	0	1	1
1	0	≥3	1950	1	1	0	0	0	0	0	0	0	Maternity of UH Fez	0	0	Diet	1	0	0	0	0	0	0
0	0	≥3	4000	0	1	0	0	0	0	0	0	0	Maternity of UH Fez	0	1	Diet	1	0	0	0	0	0	0
0	0	≥3	2800	0	0	0	0	1	0	0	0	0	other hospitals	0	0	Diet	1	0	0	0	0	0	0
0	8	≥3	3500	0	0	0	0	0	0	1	0	0	home	0	1	Breastfed	1	0	0	0	0	0	0
1	11	≥3	4300	0	1	0	0	0	0	0	0	0	home	0	1	Diet	1	0	1	0	0	0	0
0	3	≥3	2600	0	0	0	0	0	0	0	0	1	home	0	1	Breastfed	1	0	0	0	0	0	0
1	0	≥3	3500	0	0	0	0	0	0	0	1	0	other hospitals	0	1	Diet	1	0	0	0	0	0	0
0	3	≥3	2650	0	0	0	1	0	0	0	0	0	other hospitals	1	1	Diet	1	0	1	0	0	0	0
1	9	≥3	5000	0	0	0	0	0	0	0	1	0	home	1	0	Breastfed	0	0	0	0	0	SSP	0
1	3	≥3	2850	0	0	0	1	0	0	0	0	0	other hospitals	0	1	Diet	1	0	0	0	0	SSP	0
0	0	≥3	2850	1	1	0	0	0	0	0	0	0	Maternity of UH Fez	0	1	Breastfed	1	0	0	0	0	0	0
1	0	≥3	1500	1	1	0	0	0	0	0	0	0	Maternity of UH Fez	1	1	Diet	1	0	0	0	0	0	0
1	1	≥3	4200	0	0	0	0	0	0	1	0	0	other hospitals	1	1	Breastfed	0	0	1	0	0	0	0
0	0	≥3	1730	1	0	0	0	0	0	0	0	0	Maternity of UH Fez	0	1	Breastfed	1	0	0	0	0	0	0
0	46	<3	6400	0	0	0	0	0	1	0	0	0	home	0	1	Breastfed	1	0	0	0	0	0	0
1	0	≥3	2600	1	1	0	0	0	0	0	0	0	Maternity of UH Fez	0	1	Diet	0	1	0	0	0	0	0
1	0	≥3	2300	1	1	0	0	0	0	0	0	0	Maternity of UH Fez	0	1	Diet	1	0	0	0	0	1	1
1	0	≥3	1300	1	1	0	0	0	0	0	0	0	Maternity of UH Fez	1	1	Diet	1	0	0	0	0	0	0
1	0	≥3	1220	1	1	0	0	0	0	0	0	0	Maternity of UH Fez	1	1	Diet	1	0	1	0	0	1	1
0	0	≥3	3700	1	1	0	0	0	0	0	0	0	other hospitals	0	1	Diet	0	1	0	0	0	0	0
0	6	≥3	2600	0	0	0	0	1	0	0	0	0	other hospitals	0	1	Diet	1	0	1	0	0	1	1
0	0	≥3	1800	1	1	0	0	0	0	0	0	0	Maternity of UH Fez	0	1	Diet	1	0	1	0	0	0	0
1	0	≥3	1400	1	1	0	0	0	0	0	0	0	Maternity of UH Fez	0	1	Diet	1	0	1	0	0	0	0
1	3	≥3	2000	0	0	0	1	0	0	0	0	0	other hospitals	0	0	Diet	1	0	1	0	0	0	0
1	0	≥3	2500	1	1	0	0	0	0	0	0	0	home	1	1	Diet	1	0	1	0	0	0	0
0	21	≥3	4000	1	1	0	0	0	0	0	0	0	home	0	1	Diet	1	0	1	0	0	0	0
1	4	≥3	2700	0	1	0	0	0	0	0	0	0	other hospitals	0	1	Breastfed	1	0	1	0	0	SSP	0
0	1	≥3	1100	1	1	0	0	0	0	0	0	0	Maternity of UH Fez	1	1	Diet	1	0	1	0	0	0	0
1	0	≥3	5000	0	1	0	0	1	0	0	0	1	Maternity of UH Fez	0	1	Diet	1	0	1	0	0	0	0
1	1	≥3	2300	1	1	0	0	0	0	0	0	0	home	1	1	Diet	1	1	1	0	0	SSP	0
1	7	≥3	3230	0	0	1	0	0	0	0	0	0	other hospitals	0	1	Breastfed	0	0	0	0	0	0	0
0	0	≥3	1980	1	1	0	0	0	0	0	0	0	Maternity of UH Fez	0	1	Breastfed	1	0	0	0	0	0	0
0	0	≥3	3000	0	1	0	0	0	0	0	0	0	other hospitals	1	1	Diet	1	0	1	0	0	1	1
0	3	≥3	2400	0	0	0	1	0	0	0	0	0	other hospitals	0	1	Diet	1	0	0	0	0	1	1
0	4	≥3	2500	1	0	1	0	0	0	1	0	0	home	0	1	Breastfed	1	0	0	0	0	0	0
1	0	≥3	2200	1	1	0	0	0	0	0	0	0	Maternity of UH Fez	0	1	Diet	0	1	1	0	0	0	0
1	1	≥3	2700	0	0	0	1	0	0	0	0	0	other hospitals	0	1	Diet	1	0	1	0	0	0	0
0	0	≥3	4000	0	0	0	0	0	0	1	0	0	other hospitals	0	1	Diet	1	0	0	0	0	0	0
1	1	≥3	3000	0	1	0	0	0	0	0	0	0	other hospitals	0	1	Diet	1	0	0	0	0	0	0
1	1	≥3	2200	1	1	0	0	0	0	0	0	0	Maternity of UH Fez	1	1	Diet	1	0	0	0	0	0	0
0	2	≥3	3800	0	0	0	0	0	0	1	0	0	other hospitals	0	1	Breastfed	1	0	0	0	0	0	0
0	0	≥3	3200	0	0	0	0	1	0	0	0	0	Maternity of UH Fez	0	1	Diet	1	0	1	0	0	0	0
1	0	≥3	1300	1	1	0	0	0	0	0	0	0	Maternity of UH Fez	0	1	Diet	0	1	1	0	0	0	0
1	0	≥3	1200	1	1	0	0	0	0	0	0	0	Maternity of UH Fez	0	1	Diet	0	1	1	0	0	0	0
0	56	≥3	3500	0	0	0	1	0	0	0	0	0	other hospitals	0	1	Diet	1	0	1	0	0	0	0
0	0	≥3	2100	1	1	0	0	0	0	0	0	0	other hospitals	0	1	Diet	0	1	1	0	0	0	0
0	0	≥3	2700	1	0	0	0	1	0	0	0	0	Maternity of UH Fez	1	1	Diet	0	1	0	0	0	1	1
1	23	≥3	2000	0	0	0	1	0	0	0	0	0	home	1	1	Diet	1	0	0	0	0	0	0
1	0	≥3	1600	1	0	0	0	1	1	0	0	0	Maternity of UH Fez	1	1	Diet	1	0	1	0	0	0	0
0	0	≥3	3650	0	1	0	0	0	0	0	0	0	other hospitals	1	1	Diet	0	1	0	0	0	1	1
0	0	≥3	1000	1	1	0	0	0	0	0	0	0	Maternity of UH Fez	1	1	Diet	1	0	1	0	0	SSP	0
1	59	≥3	3100	0	0	0	0	0	1	0	0	1	home	0	1	Breastfed	0	0	0	0	0	0	0
1	0	≥3	2550	1	1	0	0	0	0	0	0	0	other hospitals	0	1	Diet	1	0	0	0	0	1	1
0	0	≥3	1550	1	1	0	0	0	0	0	0	0	Maternity of UH Fez	0	1	Diet	1	0	1	0	0	0	0
1	0	≥3	1700	1	1	0	0	0	0	0	0	0	Maternity of UH Fez	0	1	Diet	1	0	1	0	0	0	0
1	2	≥3	3400	0	0	0	0	0	0	1	0	0	other hospitals	0	1	Diet	1	0	1	0	0	0	0
0	0	≥3	1400	1	1	0	0	0	0	0	0	0	home	0	1	Breastfed	0	0	1	0	0	1	1
1	0	≥3	3100	0	1	0	0	1	0	0	0	0	home	0	1	Diet	0	1	1	0	0	0	0
0	0	≥3	2300	1	1	0	0	0	0	0	0	0	home	0	1	Diet	0	1	0	0	0	0	0
0	0	≥3	2700	0	1	0	0	0	1	0	0	0	Maternity of UH Fez	1	1	Diet	0	1	0	0	0	1	1
0	0	≥3	1700	1	1	0	0	0	0	0	0	0	Maternity of UH Fez	0	1	Diet	0	1	1	0	0	0	0
0	0	≥3	1400	1	0	0	0	0	0	1	0	0	Maternity of UH Fez	0	1	Diet	0	1	0	0	0	0	0
0	1	≥3	2900	0	1	0	0	0	1	0	0	0	other hospitals	1	1	Diet	1	0	1	0	0	1	1
0	0	≥3	3200	0	0	0	0	1	0	0	0	0	Maternity of UH Fez	0	1	Diet	0	1	0	0	0	0	0
1	3	≥3	1600	1	0	1	0	0	0	0	0	0	home	0	1	Diet	0	0	0	0	0	0	0
1	11	≥3	2400	1	1	1	0	0	0	0	0	0	other hospitals	0	1	Breastfed	0	1	1	0	0	0	0
0	0	≥3	1530	1	1	0	0	0	0	0	0	0	Maternity of UH Fez	0	1	Diet	1	0	1	0	0	1	1
1	15	≥3	2500	0	0	0	0	0	1	1	0	0	other hospitals	0	1	Diet	0	1	1	0	0	0	0
0	3	≥3	3000	0	0	0	1	0	0	0	0	0	other hospitals	0	1	Diet	1	0	1	0	0	0	0
1	0	≥3	5850	0	1	0	0	0	0	0	0	1	Maternity of UH Fez	1	1	Breastfed	0	1	0	0	0	0	0
0	31	≥3	3500	0	0	0	1	0	0	0	0	0	home	1	1	Diet	1	0	0	0	0	0	0
1	3	≥3	3000	0	1	0	0	0	0	0	0	0	other hospitals	1	1	Diet	0	1	0	0	0	0	0
0	4	≥3	3300	0	1	0	0	0	1	0	0	0	Maternity of UH Fez	1	1	Diet	1	0	0	0	0	0	0
0	0	≥3	1600	1	1	0	0	0	0	0	0	0	Maternity of UH Fez	1	1	Breastfed	1	0	1	0	0	0	0
0	0	≥3	1400	1	1	0	0	0	0	0	0	0	Maternity of UH Fez	1	1	Breastfed	1	0	1	0	0	0	0
1	0	≥3	1200	1	1	0	0	0	0	0	0	0	Maternity of UH Fez	1	1	Breastfed	1	0	1	0	0	1	1
0	1	≥3	2000	1	1	0	0	0	0	0	0	0	Maternity of UH Fez	0	1	Diet	1	1	0	0	0	0	0
1	0	≥3	2800	0	0	0	0	0	1	0	0	0	Maternity of UH Fez	1	1	Breastfed	0	1	0	0	0	1	1
0	0	≥3	1700	1	1	0	0	0	0	0	0	0	Maternity of UH Fez	0	1	Diet	0	0	1	0	0	0	0
0	8	≥3	1600	1	0	0	0	0	0	0	0	1	other hospitals	0	1	Breastfed	1	0	0	0	0	0	0
1	0	≥3	1700	1	1	0	0	0	0	0	0	0	Maternity of UH Fez	0	1	Breastfed	0	1	1	0	0	1	1
0	0	≥3	1450	1	1	0	0	0	0	0	0	0	Maternity of UH Fez	0	1	Diet	0	1	1	0	0	0	0
0	0	≥3	1060	1	1	0	0	0	0	0	0	0	Maternity of UH Fez	1	1	Diet	0	1	0	0	0	0	0
0	1	≥3	3050	0	0	0	0	1	0	0	0	0	Maternity of UH Fez	0	1	Diet	0	1	0	0	0	0	0
0	35	≥3	4200	0	0	0	0	0	0	1	0	0	home	0	1	Breastfed	1	0	0	0	0	0	0
0	0	≥3	1550	1	1	0	0	0	0	0	0	0	Maternity of UH Fez	0	1	Diet	1	0	1	0	0	0	0
1	0	≥3	1000	1	1	0	0	0	0	0	0	0	Maternity of UH Fez	0	1	Diet	0	1	1	0	0	0	0
1	0	≥3	3500	0	1	0	0	1	0	0	0	0	Maternity of UH Fez	1	1	Breastfed	1	0	0	0	0	0	0
1	0	≥3	3500	0	1	0	0	0	0	0	0	0	Maternity of UH Fez	0	1	Breastfed	1	0	0	0	0	0	0
0	0	<3	3800	0	0	0	0	0	0	0	0	1	Maternity of UH Fez	1	1	Breastfed	1	0	0	0	0	0	0
0	0	≥3	1200	1	1	0	0	0	0	0	0	0	Maternity of UH Fez	0	1	Breastfed	1	0	0	0	0	0	0
0	0	≥3	1950	1	0	0	0	0	0	0	0	0	Maternity of UH Fez	0	1	Breastfed	0	1	0	0	0	0	0
1	4	≥3	3200	0	0	1	0	0	0	0	0	0	other hospitals	0	1	Diet	1	0	0	0	0	0	0
0	0	≥3	2600	0	0	0	0	1	0	0	0	0	Maternity of UH Fez	0	1	Diet	0	1	0	0	0	0	0
0	1	≥3	2900	0	1	0	0	0	0	0	1	0	Maternity of UH Fez	0	1	Diet	0	0	0	0	0	0	0
1	0	≥3	4850	0	0	0	0	0	0	0	0	1	Maternity of UH Fez	1	1	Breastfed	1	0	0	0	0	1	1
1	0	≥3	1500	1	1	0	0	0	0	0	0	0	Maternity of UH Fez	0	1	Breastfed	0	1	0	0	0	0	0
0	2	≥3	3400	0	1	0	0	0	0	0	0	0	other hospitals	0	1	Diet	1	0	0	0	0	0	0
0	0	≥3	2000	1	1	0	0	0	0	0	0	0	Maternity of UH Fez	1	1	Diet	1	0	1	0	0	0	0
0	6	≥3	2400	0	0	1	0	0	0	0	0	0	other hospitals	0	1	Diet	1	0	1	0	0	0	0
0	27	≥3	3100	0	0	0	0	0	0	0	0	1	other hospitals	0	1	Breastfed	1	0	0	0	0	0	0
0	1	≥3	2750	0	1	0	0	1	0	0	0	0	other hospitals	1	1	Diet	1	0	0	0	0	0	0
0	1	≥3	2850	1	0	1	0	0	0	1	0	0	other hospitals	0	1	Breastfed	1	0	0	0	0	0	0
0	21	≥3	4000	0	0	0	0	0	1	0	0	0	home	0	1	Breastfed	1	0	0	0	0	0	0
1	1	≥3	3500	1	0	0	0	0	0	0	0	1	Maternity of UH Fez	0	1	Breastfed	1	0	0	0	0	0	0
1	1	≥3	2850	0	0	0	1	0	0	0	0	0	other hospitals	0	1	Diet	1	0	1	0	0	0	0
1	0	≥3	1900	1	1	0	0	0	0	0	0	0	Maternity of UH Fez	1	1	Diet	0	1	0	0	0	0	0
1	0	≥3	1000	1	0	0	0	0	0	0	0	0	Maternity of UH Fez	0	1	Diet	0	1	1	0	0	0	0
1	0	≥3	1600	1	0	0	0	0	0	0	0	0	Maternity of UH Fez	0	1	Diet	0	1	0	0	0	0	0
0	1	≥3	2400	1	1	0	0	0	0	0	0	0	Maternity of UH Fez	0	1	Diet	1	0	0	0	0	0	0
0	1	≥3	2400	1	1	0	0	0	0	0	0	0	Maternity of UH Fez	0	1	Diet	1	0	0	0	0	1	1
0	1	≥3	3400	0	0	0	0	0	1	0	0	0	Maternity of UH Fez	1	1	Breastfed	1	0	0	0	0	0	0
0	6	≥3	3250	0	0	1	0	0	0	0	0	0	home	0	1	Breastfed	1	0	0	0	0	0	0
1	1	≥3	3900	0	0	0	0	1	0	0	0	0	Maternity of UH Fez	1	1	Diet	0	1	0	0	0	SSP	0
0	16	≥3	2170	1	1	0	0	0	0	0	0	0	other hospitals	0	1	Breastfed	0	0	0	0	0	0	0
0	0	≥3	1750	1	0	0	0	0	0	0	0	0	Maternity of UH Fez	0	1	Diet	0	1	0	0	0	0	0
1	3	≥3	1600	1	0	1	0	0	0	0	0	0	home	0	1	Breastfed	0	0	0	0	0	0	0
0	4	≥3	3610	0	0	0	1	0	0	0	0	0	other hospitals	0	1	Diet	1	0	0	0	0	0	0
0	36	≥3	5450	0	0	0	0	0	1	0	0	0	other hospitals	0	1	Breastfed	1	0	0	0	0	0	0
1	4	≥3	2500	0	0	0	0	0	0	0	1	0	home	0	1	Breastfed	0	0	0	0	0	0	0
0	0	≥3	1600	1	0	0	0	0	0	0	0	0	Maternity of UH Fez	0	1	Diet	0	1	0	0	0	0	0
0	18	≥3	3800	0	0	0	0	1	0	0	0	0	home	0	1	Diet	1	0	0	0	0	0	0
0	3	≥3	3350	0	1	1	0	0	0	0	0	0	other hospitals	1	1	Diet	1	0	0	0	0	0	0
0	1	≥3	3400	0	0	1	0	0	0	0	0	0	other hospitals	1	1	Breastfed	0	0	0	0	0	0	0
0	0	≥3	3700	1	0	0	0	0	0	0	0	1	Maternity of UH Fez	1	1	Diet	0	0	0	0	0	0	0
1	0	≥3	3100	0	0	0	0	0	0	0	0	1	other hospitals	1	1	Diet	0	1	0	0	0	0	0
1	29	≥3	2550	0	1	0	0	0	0	0	0	0	other hospitals	0	1	Diet	1	0	0	0	0	0	0
1	0	≥3	1250	1	1	0	0	0	0	0	0	0	Maternity of UH Fez	0	1	Diet	0	1	1	0	0	SSP	0
1	5	≥3	2050	0	0	0	0	0	0	0	0	1	home	0	1	Diet	1	0	0	0	0	0	0
1	2	≥3	3650	0	0	0	0	0	0	1	0	0	other hospitals	0	1	Breastfed	1	0	0	0	0	0	0
0	0	≥3	3900	0	0	0	0	0	0	0	0	1	other hospitals	0	1	Diet	1	0	0	0	0	SSP	0
0	3	≥3	3700	0	0	0	1	0	0	0	0	0	other hospitals	0	1	Diet	1	0	0	0	0	0	0
0	31	≥3	4400	0	1	0	0	0	0	1	0	0	home	0	1	Breastfed	1	0	0	0	0	0	0
0	0	≥3	4000	0	0	0	0	1	0	0	0	0	Maternity of UH Fez	1	1	Diet	1	0	0	0	0	0	0
1	0	≥3	1200	1	1	0	0	0	0	0	0	0	Maternity of UH Fez	0	1	Diet	0	1	1	0	0	0	0
0	0	≥3	1950	1	1	0	0	0	0	0	0	0	other hospitals	0	1	Diet	0	1	0	0	0	0	0
0	0	≥3	5000	0	1	0	0	1	0	0	0	0	Maternity of UH Fez	0	1	Diet	1	0	1	0	0	0	0
0	5	≥3	3500	0	0	1	0	0	0	1	0	0	home	0	1	Breastfed	1	0	0	0	0	0	0
1	0	≥3	3500	0	0	1	0	0	0	0	0	0	Maternity of UH Fez	1	1	Breastfed	0	1	0	0	0	0	0
0	0	≥3	1360	1	1	0	0	0	0	0	0	0	other hospitals	0	1	Diet	0	1	1	0	0	0	0
0	4	≥3	2000	0	0	0	0	0	0	1	0	0	home	0	1	Breastfed	0	0	1	0	0	0	0
1	1	≥3	3100	0	0	1	0	0	0	1	0	0	Maternity of UH Fez	0	1	Diet	1	0	0	0	0	0	0
1	0	≥3	1240	1	0	0	0	0	0	1	0	0	other hospitals	0	1	Diet	1	0	1	0	0	0	0
1	0	≥3	3700	0	0	0	0	0	0	1	0	0	Maternity of UH Fez	0	1	Diet	0	1	0	0	0	0	0
1	0	≥3	1500	1	0	0	0	0	0	1	0	0	Maternity of UH Fez	0	1	Diet	0	1	1	0	0	1	1
1	0	≥3	1600	1	0	0	0	0	0	1	0	0	Maternity of UH Fez	1	1	Diet	0	1	0	0	0	0	0
1	43	<3	2900	0	0	0	0	0	0	0	1	1	home	0	1	Breastfed	1	0	0	0	0	0	0
0	0	≥3	3300	1	1	0	0	0	0	0	0	0	other hospitals	0	1	Breastfed	0	1	0	0	0	0	0
0	10	<3	3500	0	1	0	0	0	0	0	0	0	other hospitals	0	1	Diet	1	0	1	0	0	0	0
0	5	≥3	2850	0	0	0	1	0	0	0	0	0	other hospitals	0	1	Diet	1	0	1	0	0	0	0
1	0	≥3	1140	0	0	0	1	0	0	0	0	0	other hospitals	0	1	Diet	0	1	1	0	0	0	0
1	1	≥3	1240	1	1	0	0	0	0	0	0	0	other hospitals	0	1	Breastfed	1	0	1	0	0	0	0
0	9	≥3	2050	0	0	0	1	0	0	0	0	0	other hospitals	1	1	Diet	1	0	1	0	0	0	0
0	0	≥3	1400	1	1	0	0	0	0	0	0	0	Maternity of UH Fez	0	1	Diet	1	0	1	0	0	1	1
0	0	≥3	1200	1	1	0	0	0	0	0	0	0	Maternity of UH Fez	0	1	Diet	0	1	1	0	0	0	0
0	0	≥3	1600	1	1	0	0	0	0	0	0	0	Maternity of UH Fez	0	1	Diet	0	1	1	0	0	0	0
0	0	≥3	1400	1	1	0	0	0	0	0	0	0	Maternity of UH Fez	0	1	Breastfed	0	1	0	0	0	0	0
1	9	≥3	4000	0	0	0	0	0	1	1	0	0	other hospitals	1	1	Breastfed	1	0	0	0	0	0	0
1	0	≥3	1440	1	1	0	0	0	0	0	0	0	Maternity of UH Fez	1	1	Breastfed	0	0	1	0	0	0	0
1	0	≥3	1810	1	1	0	0	0	0	0	0	0	Maternity of UH Fez	1	1	Diet	0	0	1	0	0	0	0
